# Supplementary material for: Characteristic Assessment of Angiographies at Different Depths with AS-OCTA: Implication for Functions of Post-Trabeculectomy Filtering Bleb
Source: J Clin Med. 2022 Mar 16;11(6):1661. doi: 10.3390/jcm11061661 (PMC8949979; doi:10.3390/jcm11061661)
Supplement: Supplementary file 1 [file jcm-11-01661-s001.zip]

Archive with 5 entries (5 files):
- Supplementary File S1.pdf
- Supplementary Table S1.pdf
- Supplementary Table S2.pdf
- Supplementary Table S3.pdf
- Supplementary Table S4.pdf
